# Supplementary material for: Effect of root-extracts of Ficus benghalensis (Banyan) in memory, anxiety, muscle co-ordination and seizure in animal models
Source: BMC Complement Altern Med. 2016 Nov 3;16:429. doi: 10.1186/s12906-016-1413-5 (PMC5094015; doi:10.1186/s12906-016-1413-5)
Supplement: Additional file 1: Table-S1. — Step down latency (s). Table S2. Mean Step-down latency (s). Table S3. One-Way ANOVA Test- mean Step-down latency (s). Table S4. Tukey HSD post hoc tests-comparing mean Step-down latency (s). Table S5. Step down error. Table S6. Comparison of mean Step-down error. Table S7. One-Way ANOVA Test- mean Step down error. Table S8. Tukey HSD post hoc test comparing mean Step down error. Table S9. Time spent in shock zone in s. Table S10. Comparison of mean Time spent in shock-zone. Table S11. Mann–Whitney U test comparing mean time spent in shock-zone (s). Table S12. No. of squares crossed. Table S13. Comparison of mean Number of squares crossed. Table S14. One-Way ANOVA Test- Number of squares crossed. Table S15. Tukey HSD post hoc tests-comparing mean Number of squares. Table S16. Time spent in Central Square(s). Table S17. Comparison of mean Time spent in central-square(s). Table S18. Mann–Whitney U test comparing mean Time (s) spent in Central Square. Table S19. Number of rearing. Table S20. Comparison of mean Number of Rearing. Table S21. Mann-Whitney U test comparing mean number of rearing. Table S22. Total sleep time (s). Table S24. One-Way ANOVA Test- mean total sleep time in Pentobarbital-induced sleep potentiation test. Table S25. Tukey HSD post hoc tests-comparing mean total sleep time. Table S26. Fall-off time (s). Table S27. Comparison of mean Fall-off time. Table S28. Mann–Whitney U test comparing mean fall-off time. Table 29. Animals not showing seizure. Table S30. Latency of seizure onset (s). Table S31. Comparison of mean Latency of seizure-onset (s). Table S32. Mann–Whitney U test comparing mean latency (s) in PTZ-seizure model. Table S33. Animals not showing seizure. Table S34. Duration of tonic hind limb extension (s). Table S35. Comparison of mean duration of tonic hind-limb extension. Table S36. Mann–Whitney U test comparing mean duration of tonic hind limb extension. (XLSX 11 kb) [file 12906_2016_1413_MOESM1_ESM.xlsx]

## Sheet: Sheet1
Serial Number	Experimental groups	Weight of mice in gram in pain modals except writhing positive control	Weight of mice in gram in writhing positive control modal	Reaction time in secs in hot-plate test	Reaction time in secs in tail-flick test	Number of writhes in 10 minutes duration	Weight of mice in gram in pychopharmacological modals	Step-down latency in seconds in passive avoidance test	Step-down error in pasive avoidance test	Time spent in shock-zone in secs in pasive avoidance test	Number of squares crossed in open-field test	Time spent in central square in secs in open-field test	Number of rearing in open-field test	Total sleep time in seconds in pentobarbital sleep-potentiation test	Weight of mice in gram for Rota-rod & PTZ modal	Fall off time in secs in Rota-rod Method	Latency of seizure-onset in secs in PTZ-seizure modal	Animals not showing seizure in PTZ modal	Weight of mice used in MES-seizure modal in gram	Duration of tonic hind limb extension in seconds	Animals not showing seizure in MES modal
1	Negative control	30		13.1	3	21	22	25	16	8.77	92	21.28	42	6910	24	120	102.71	Seizure	26	8.19	seizure
2	Negative control	32		9.9	1.9	4	25	30	25	36.92	170	14.19	61	6116	24	120	129	Seizure	20	15.09	seizure
3	Negative control	31		11.6	2.6	16	22	71	9	12.3	100	25.37	26	7600	20	120	64	Seizure	22	14.47	seizure
4	Negative control	35		10.8	2.2	30	25	300	10	0	145	8.55	46	6844	24	120	121	Seizure	20	13.45	seizure
5	Negative control	32		15.1	1.4	0	24	300	25	0	196	9.31	43	7234	24	120	100	Seizure	21	14.19	seizure
6	Negative control	35		10.7	1.1	0	22	300	6	0	85	11.75	28	6362	22	114.3	94	Seizure	22	15.89	seizure
7	Positive control	26	22	20.1	1.5	0	22	300	0	0	130	19.85	30	11661	20	111.29	3600	No seizure	25	0	No seizure
8	Positive control	29	25	17.3	2	0	22	79.54	8	1.24	270	19.08	62	11741	21	21.22	3600	No seizure	26	0	No seizure
9	Positive control	25	25	16.9	1.5	6	23	227.4	6	9.18	375	9.37	39	10579	24	120	3600	No seizure	22	0	No seizure
10	Positive control	27	26	15.5	3.2	0	22	53.4	19	10.23	325	13.28	52	8258	24	18.56	3600	No seizure	29	0	No seizure
11	Positive control	27	26	15.9	3.3	13	22	43.8	7	4.75	287	9.83	53	21749	22	49.06	3600	No seizure	26	0	No seizure
12	Positive control	30	21	15.5	2.3	2	25	22.9	0	220.99	246	20.49	39	18256	22	52.28	3600	No seizure	30	0	No seizure
13	Test drug 100mg/kg	28		14.5	3.7	49	25	32.07	24	2.23	211	13.05	75	3912	20	120	184	Seizure	26	10.17	seizure
14	Test drug 100mg/kg	30		14.1	2.4	2	25	43.51	27	15.81	227	18.27	45	3754	20	27.72	158	Seizure	20	13.66	seizure
15	Test drug 100mg/kg	30		11.2	3.7	31	21	52.36	20	18.5	162	20.3	48	4860	20	120	143	Seizure	22	15.36	seizure
16	Test drug 100mg/kg	28		14.9	2	6	23	31.06	30	23.29	176	37.87	49	5994	21	70.26	202	Seizure	20	16.61	seizure
17	Test drug 100mg/kg	30		13.5	4	33	22	27.59	20	14.81	171	39.67	45	5491	22	83.7	3600	No seizure	20	14.57	seizure
18	Test drug 100mg/kg	99		13.64	3.16	24	20	43.74	18	13.81	158	11.12	48	4768	20	10.46	235	Seizure	21	17.08	seizure
19	Test drug 200mg/kg	30		13.7	3.3	50	25	300	10	0	86	23.84	38	3211	20	4.49	142	Seizure	20	15.73	seizure
20	Test drug 200mg/kg	25		7.6	2.3	13	25	300	8	0	137	28.79	33	5031	20	14.92	132	Seizure	22	18.09	seizure
21	Test drug 200mg/kg	28		8.2	2.3	30	25	300	9	0	148	33.23	41	5072	20	32.58	154	Seizure	21	21	seizure
22	Test drug 200mg/kg	28		10.1	4.7	30	26	300	13	0	150	35.37	43	4062	20	12.52	90	Seizure	21	17.38	seizure
23	Test drug 200mg/kg	27		11.4	2.2	40	25	300	13	0	155	25.98	50	3829	20	13.52	3600	No seizure	20	14.9	seizure
24	Test drug 200mg/kg	27		10.9	1.9	53	24	300	0	0	64	1.42	12	5963	20	120	89	Seizure	21	18.32	seizure
